# Supplementary material for: Biomechanical comparison of multilevel lateral interbody fusion with and without supplementary instrumentation: a three-dimensional finite element study
Source: BMC Musculoskelet Disord. 2017 Feb 2;18:63. doi: 10.1186/s12891-017-1387-6 (PMC5290599; doi:10.1186/s12891-017-1387-6)
Supplement: Additional file 2: — Original data of endplate stress for each LLIF construct in different motions. (XLSX 23 kb) [file 12891_2017_1387_MOESM2_ESM.xlsx]

## Sheet: Sheet1
Unit：MPa
Extension	IntactExtension	SLCExtension	LPCExtension	LC+BPSRExtension	LC+UPSRExtension									C
L2/3	4.178	12.68	6.386	8.302	9.277
L3/4	5.239	14.72	9.277	8.984	13.27
L4/5	5.232	5.969	2.555	3.871	4.403
Flexion	IntactFlexion	SLCFlexion	LPCFlexion	LC+BPSRFlexion	LC+UPSRFlexion
L2/3	7.121	19.92	10.7	16.29	16.76
L3/4	7.443	20.39	12.1	14.55	14.73
L4/5	2.951	6.86	4.557	5.219	5.687
RB	IntactRB	SLCRB	LPCRB	LC+BPSRRB	LC+UPSRRB
L2/3	10.14	32.25	16.86	11.84	29.04
L3/4	9.199	36.26	20.8	18.61	26.75
L4/5	4.956	11.1	9.216	7.244	10.8
LB	IntactLB	SLCLB	LPCLB	LC+BPSRLB	LC+UPSRLB
L2/3	10.32	20.59	14.14	12.11	13.01
L3/4	13.02	30.18	20.55	10.97	12.16
L4/5	5.161	12.45	8.877	5.321	5.467
RR	IntactRR	SLCRR	LPCRR	LC+BPSRRR	LC+UPSRRR
L2/3	5.98	18.98	10.31	14.67	17.78
L3/4	8.413	15.75	8.807	11.11	13.08
L4/5	3.55	11.98	6.289	9.537	10.57
LR	IntactLR	SLCLR	LPCLR	LC+BPSRLR	LC+UPSRLR
L2/3	6.401	16.55	13.67	8.677	12.32
L3/4	9.879	17.27	12.41	11.87	15.73
L4/5	3.526	7.386	6.686	5.684	5.74
